# Supplementary material for: A target tracking method based on adaptive occlusion judgment and model updating strategy
Source: PeerJ Comput Sci. 2023 Nov 8;9:e1562. doi: 10.7717/peerj-cs.1562 (PMC10703085; doi:10.7717/peerj-cs.1562)
Supplement: Supplemental Information 1 [file peerj-cs-09-1562-s001.zip]

Archive with 145 entries (142 files):
- Data Availability Statement/Aojmus/
- Data Availability Statement/Aojmus/caffe.mexa64
- Data Availability Statement/Aojmus/choose_video.m
- Data Availability Statement/Aojmus/download_videos.m
- Data Availability Statement/Aojmus/external.txt
- Data Availability Statement/Aojmus/feature_net.prototxt
- Data Availability Statement/Aojmus/feature_net_v1.prototxt
- Data Availability Statement/Aojmus/feature_net_v2.prototxt
- Data Availability Statement/Aojmus/feature_projection.m
- Data Availability Statement/Aojmus/feature_solver.prototxt
- Data Availability Statement/Aojmus/fhog.m
- Data Availability Statement/Aojmus/gaussian_correlation.m
- Data Availability Statement/Aojmus/gaussian_shaped_labels.m
- Data Availability Statement/Aojmus/get_axis_aligned_BB.m
- Data Availability Statement/Aojmus/get_feature_map.m
- Data Availability Statement/Aojmus/get_features.m
- Data Availability Statement/Aojmus/get_scale_sample.m
- Data Availability Statement/Aojmus/get_subwindow.m
- Data Availability Statement/Aojmus/gradientMex.mexa64
- Data Availability Statement/Aojmus/gradientMex.mexw64
- Data Availability Statement/Aojmus/im2c.m
- Data Availability Statement/Aojmus/impreprocess.m
- Data Availability Statement/Aojmus/init_vgg.m
- Data Availability Statement/Aojmus/linear_correlation.m
- Data Availability Statement/Aojmus/load_video_info.m
- Data Availability Statement/Aojmus/mexResize.cpp
- Data Availability Statement/Aojmus/mexResize.mexa64
- Data Availability Statement/Aojmus/mexResize.mexw64
- Data Availability Statement/Aojmus/opencv_core242.dll
- Data Availability Statement/Aojmus/opencv_imgproc242.dll
- Data Availability Statement/Aojmus/polynomial_correlation.m
- Data Availability Statement/Aojmus/precision_plot.m
- Data Availability Statement/Aojmus/readme.txt
- Data Availability Statement/Aojmus/run.m
- Data Availability Statement/Aojmus/run_Aojmus.m
- Data Availability Statement/Aojmus/run_tracker.m
- Data Availability Statement/Aojmus/show_video.m
- Data Availability Statement/Aojmus/tracker.m
- Data Availability Statement/Aojmus/videofig.m
- Data Availability Statement/Aojmus/w2crs.mat
- Data Availability Statement/Line Chart/
- Data Availability Statement/Line Chart/ZXT.m
- Data Availability Statement/Line Chart/ZXT.xlsx
- Data Availability Statement/README.txt
- Data Availability Statement/Results_OPE_CVPR13/
- Data Availability Statement/Results_OPE_CVPR13/basketball_Aojmus.mat
- Data Availability Statement/Results_OPE_CVPR13/biker_Aojmus.mat
- Data Availability Statement/Results_OPE_CVPR13/Bird1_Aojmus.mat
- Data Availability Statement/Results_OPE_CVPR13/Bird2_Aojmus.mat
- Data Availability Statement/Results_OPE_CVPR13/BlurBody_Aojmus.mat
- Data Availability Statement/Results_OPE_CVPR13/BlurCar1_Aojmus.mat
- Data Availability Statement/Results_OPE_CVPR13/BlurCar2_Aojmus.mat
- Data Availability Statement/Results_OPE_CVPR13/BlurCar3_Aojmus.mat
- Data Availability Statement/Results_OPE_CVPR13/BlurCar4_Aojmus.mat
- Data Availability Statement/Results_OPE_CVPR13/BlurFace_Aojmus.mat
- Data Availability Statement/Results_OPE_CVPR13/BlurOwl_Aojmus.mat
- Data Availability Statement/Results_OPE_CVPR13/Board_Aojmus.mat
- Data Availability Statement/Results_OPE_CVPR13/bolt_Aojmus.mat
- Data Availability Statement/Results_OPE_CVPR13/Bolt2_Aojmus.mat
- Data Availability Statement/Results_OPE_CVPR13/Box_Aojmus.mat
- Data Availability Statement/Results_OPE_CVPR13/boy_Aojmus.mat
- Data Availability Statement/Results_OPE_CVPR13/Car1_Aojmus.mat
- Data Availability Statement/Results_OPE_CVPR13/Car2_Aojmus.mat
- Data Availability Statement/Results_OPE_CVPR13/Car24_Aojmus.mat
- Data Availability Statement/Results_OPE_CVPR13/car4_Aojmus.mat
- Data Availability Statement/Results_OPE_CVPR13/carDark_Aojmus.mat
- Data Availability Statement/Results_OPE_CVPR13/carScale_Aojmus.mat
- Data Availability Statement/Results_OPE_CVPR13/ClifBar_Aojmus.mat
- Data Availability Statement/Results_OPE_CVPR13/coke_Aojmus.mat
- Data Availability Statement/Results_OPE_CVPR13/couple_Aojmus.mat
- Data Availability Statement/Results_OPE_CVPR13/Coupon_Aojmus.mat
- Data Availability Statement/Results_OPE_CVPR13/crossing_Aojmus.mat
- Data Availability Statement/Results_OPE_CVPR13/Crowds_Aojmus.mat
- Data Availability Statement/Results_OPE_CVPR13/Dancer_Aojmus.mat
- Data Availability Statement/Results_OPE_CVPR13/Dancer2_Aojmus.mat
- Data Availability Statement/Results_OPE_CVPR13/david_Aojmus.mat
- Data Availability Statement/Results_OPE_CVPR13/david2_Aojmus.mat
- Data Availability Statement/Results_OPE_CVPR13/david3_Aojmus.mat
- Data Availability Statement/Results_OPE_CVPR13/deer_Aojmus.mat
- Data Availability Statement/Results_OPE_CVPR13/Diving_Aojmus.mat
- Data Availability Statement/Results_OPE_CVPR13/Dog_Aojmus.mat
- Data Availability Statement/Results_OPE_CVPR13/dog1_Aojmus.mat
- Data Availability Statement/Results_OPE_CVPR13/doll_Aojmus.mat
- Data Availability Statement/Results_OPE_CVPR13/DragonBaby_Aojmus.mat
- Data Availability Statement/Results_OPE_CVPR13/dudek_Aojmus.mat
- Data Availability Statement/Results_OPE_CVPR13/faceocc1_Aojmus.mat
- Data Availability Statement/Results_OPE_CVPR13/faceocc2_Aojmus.mat
- Data Availability Statement/Results_OPE_CVPR13/fish_Aojmus.mat
- Data Availability Statement/Results_OPE_CVPR13/fleetface_Aojmus.mat
- Data Availability Statement/Results_OPE_CVPR13/football_Aojmus.mat
- Data Availability Statement/Results_OPE_CVPR13/football1_Aojmus.mat
- Data Availability Statement/Results_OPE_CVPR13/freeman1_Aojmus.mat
- Data Availability Statement/Results_OPE_CVPR13/freeman3_Aojmus.mat
- Data Availability Statement/Results_OPE_CVPR13/freeman4_Aojmus.mat
- Data Availability Statement/Results_OPE_CVPR13/girl_Aojmus.mat
- Data Availability Statement/Results_OPE_CVPR13/Girl2_Aojmus.mat
- Data Availability Statement/Results_OPE_CVPR13/Gym_Aojmus.mat
- Data Availability Statement/Results_OPE_CVPR13/Human2_Aojmus.mat
- Data Availability Statement/Results_OPE_CVPR13/Human3_Aojmus.mat
- Data Availability Statement/Results_OPE_CVPR13/Human4_Aojmus.mat
- Data Availability Statement/Results_OPE_CVPR13/Human5_Aojmus.mat
- Data Availability Statement/Results_OPE_CVPR13/Human6_Aojmus.mat
- Data Availability Statement/Results_OPE_CVPR13/Human7_Aojmus.mat
- Data Availability Statement/Results_OPE_CVPR13/Human8_Aojmus.mat
- Data Availability Statement/Results_OPE_CVPR13/Human9_Aojmus.mat
- Data Availability Statement/Results_OPE_CVPR13/ironman_Aojmus.mat
- Data Availability Statement/Results_OPE_CVPR13/Jogging1_Aojmus.mat
- Data Availability Statement/Results_OPE_CVPR13/Jogging2_Aojmus.mat
- Data Availability Statement/Results_OPE_CVPR13/Jump_Aojmus.mat
- Data Availability Statement/Results_OPE_CVPR13/jumping_Aojmus.mat
- Data Availability Statement/Results_OPE_CVPR13/KiteSurf_Aojmus.mat
- Data Availability Statement/Results_OPE_CVPR13/lemming_Aojmus.mat
- Data Availability Statement/Results_OPE_CVPR13/liquor_Aojmus.mat
- Data Availability Statement/Results_OPE_CVPR13/Man_Aojmus.mat
- Data Availability Statement/Results_OPE_CVPR13/matrix_Aojmus.mat
- Data Availability Statement/Results_OPE_CVPR13/Mhyang_Aojmus.mat
- Data Availability Statement/Results_OPE_CVPR13/motorRolling_Aojmus.mat
- Data Availability Statement/Results_OPE_CVPR13/MountainBike_Aojmus.mat
- Data Availability Statement/Results_OPE_CVPR13/Panda_Aojmus.mat
- Data Availability Statement/Results_OPE_CVPR13/RedTeam_Aojmus.mat
- Data Availability Statement/Results_OPE_CVPR13/Rubik_Aojmus.mat
- Data Availability Statement/Results_OPE_CVPR13/shaking_Aojmus.mat
- Data Availability Statement/Results_OPE_CVPR13/singer1_Aojmus.mat
- Data Availability Statement/Results_OPE_CVPR13/singer2_Aojmus.mat
- Data Availability Statement/Results_OPE_CVPR13/Skater_Aojmus.mat
- Data Availability Statement/Results_OPE_CVPR13/Skater2_Aojmus.mat
- Data Availability Statement/Results_OPE_CVPR13/skating1_Aojmus.mat
- Data Availability Statement/Results_OPE_CVPR13/Skating2-1_Aojmus.mat
- Data Availability Statement/Results_OPE_CVPR13/Skating2-2_Aojmus.mat
- Data Availability Statement/Results_OPE_CVPR13/skiing_Aojmus.mat
- Data Availability Statement/Results_OPE_CVPR13/soccer_Aojmus.mat
- Data Availability Statement/Results_OPE_CVPR13/subway_Aojmus.mat
- Data Availability Statement/Results_OPE_CVPR13/Surfer_Aojmus.mat
- Data Availability Statement/Results_OPE_CVPR13/suv_Aojmus.mat
- Data Availability Statement/Results_OPE_CVPR13/sylvester_Aojmus.mat
- Data Availability Statement/Results_OPE_CVPR13/tiger1_Aojmus.mat
- Data Availability Statement/Results_OPE_CVPR13/tiger2_Aojmus.mat
- Data Availability Statement/Results_OPE_CVPR13/Toy_Aojmus.mat
- Data Availability Statement/Results_OPE_CVPR13/Trans_Aojmus.mat
- Data Availability Statement/Results_OPE_CVPR13/trellis_Aojmus.mat
- Data Availability Statement/Results_OPE_CVPR13/Twinnings_Aojmus.mat
- Data Availability Statement/Results_OPE_CVPR13/Vase_Aojmus.mat
- Data Availability Statement/Results_OPE_CVPR13/walking_Aojmus.mat
- Data Availability Statement/Results_OPE_CVPR13/walking2_Aojmus.mat
- Data Availability Statement/Results_OPE_CVPR13/woman_Aojmus.mat
