# Supplementary material for: A target tracking method based on adaptive occlusion judgment and model updating strategy
Source: PeerJ Comput Sci. 2023 Nov 8;9:e1562. doi: 10.7717/peerj-cs.1562 (PMC10703085; doi:10.7717/peerj-cs.1562)
Supplement: Supplemental Information 1 [file peerj-cs-09-1562-s001.zip › Data Availability Statement/Aojmus/choose_video.m]

function video_name = choose_video(base_path)
%CHOOSE_VIDEO
%   Allows the user to choose a video (sub-folder in the given path).
%
%   Joao F. Henriques, 2014
%   http://www.isr.uc.pt/~henriques/

	%process path to make sure it's uniform
	if ispc(), base_path = strrep(base_path, '\', '/'); end
	if base_path(end) ~= '/', base_path(end+1) = '/'; end
	
	%list all sub-folders
	contents = dir(base_path);
	names = {};
	for k = 1:numel(contents),
		name = contents(k).name;
		if isdir([base_path name]) && ~any(strcmp(name, {'.', '..'})),
			names{end+1} = name;  %#ok
		end
	end
	
	%no sub-folders found
	if isempty(names), video_name = []; return; end
	
	%choice GUI
	choice = listdlg('ListString',names, 'Name','Choose video', 'SelectionMode','single');
	 %'Name','Choose video',´ú±íµÄÊÇÑ¡Ôñ¿òµÄÃû×ÖÊÇChoose video
	%listdlgÁÐ±íÑ¡Ôñ¶Ô»°¿ò
	if isempty(choice),  %user cancelled
		video_name = [];
	else
		video_name = names{choice};
	end
	
end
