# Supplementary material for: A target tracking method based on adaptive occlusion judgment and model updating strategy
Source: PeerJ Comput Sci. 2023 Nov 8;9:e1562. doi: 10.7717/peerj-cs.1562 (PMC10703085; doi:10.7717/peerj-cs.1562)
Supplement: Supplemental Information 1 [file peerj-cs-09-1562-s001.zip › Data Availability Statement/Aojmus/feature_net.prototxt]

name: "VGG_ILSVRC_16_layers"
input: "data"
input_dim: 1
input_dim: 3
#input_dim: 232
#input_dim: 232
input_dim: 368 # 380
input_dim: 368 # 380
#input_dim: 480
#input_dim: 480
layers {
  bottom: "data"
  top: "conv1_1"
  name: "conv1_1"
  type: CONVOLUTION
  convolution_param {
    num_output: 64
    pad: 1
    kernel_size: 3
  }
}
layers {
  bottom: "conv1_1"
  top: "conv1_1"
  name: "relu1_1"
  type: RELU
}
layers {
  bottom: "conv1_1"
  top: "conv1_2"
  name: "conv1_2"
  type: CONVOLUTION
  convolution_param {
    num_output: 64
    pad: 1
    kernel_size: 3
  }
}
layers {
  bottom: "conv1_2"
  top: "conv1_2"
  name: "relu1_2"
  type: RELU
}
layers {
  bottom: "conv1_2"
  top: "pool1"
  name: "pool1"
  type: POOLING
  pooling_param {
    pool: MAX
    kernel_size: 2
    stride: 2
  }
}
layers {
  bottom: "pool1"
  top: "conv2_1"
  name: "conv2_1"
  type: CONVOLUTION
  convolution_param {
    num_output: 128
    pad: 1
    kernel_size: 3
  }
}
layers {
  bottom: "conv2_1"
  top: "conv2_1"
  name: "relu2_1"
  type: RELU
}
layers {
  bottom: "conv2_1"
  top: "conv2_2"
  name: "conv2_2"
  type: CONVOLUTION
  convolution_param {
    num_output: 128
    pad: 1
    kernel_size: 3
  }
}
layers {
  bottom: "conv2_2"
  top: "conv2_2"
  name: "relu2_2"
  type: RELU
}
layers {
  bottom: "conv2_2"
  top: "pool2"
  name: "pool2"
  type: POOLING
  pooling_param {
    pool: MAX
    kernel_size: 2
    stride: 2
  }
}
layers {
  bottom: "pool2"
  top: "conv3_1"
  name: "conv3_1"
  type: CONVOLUTION
  convolution_param {
    num_output: 256
    pad: 1
    kernel_size: 3
  }
}
layers {
  bottom: "conv3_1"
  top: "conv3_1"
  name: "relu3_1"
  type: RELU
}
layers {
  bottom: "conv3_1"
  top: "conv3_2"
  name: "conv3_2"
  type: CONVOLUTION
  convolution_param {
    num_output: 256
    pad: 1
    kernel_size: 3
  }
}
layers {
  bottom: "conv3_2"
  top: "conv3_2"
  name: "relu3_2"
  type: RELU
}
layers {
  bottom: "conv3_2"
  top: "conv3_3"
  name: "conv3_3"
  type: CONVOLUTION
  convolution_param {
    num_output: 256
    pad: 1
    kernel_size: 3
  }
}
layers {
  bottom: "conv3_3"
  top: "conv3_3"
  name: "relu3_3"
  type: RELU
}
layers {
  bottom: "conv3_3"
  top: "pool3"
  name: "pool3"
  type: POOLING
  pooling_param {
    pool: MAX
    kernel_size: 2
    stride: 2
  }
}
layers {
  bottom: "pool3"
  top: "conv4_1"
  name: "conv4_1"
  type: CONVOLUTION
  convolution_param {
    num_output: 512
    pad: 1
    kernel_size: 3
  }
}
layers {
  bottom: "conv4_1"
  top: "conv4_1"
  name: "relu4_1"
  type: RELU
}
layers {
  bottom: "conv4_1"
  top: "conv4_2"
  name: "conv4_2"
  type: CONVOLUTION
  convolution_param {
    num_output: 512
    pad: 1
    kernel_size: 3
  }
}
layers {
  bottom: "conv4_2"
  top: "conv4_2"
  name: "relu4_2"
  type: RELU
}
layers {
  bottom: "conv4_2"
  top: "conv4_3"
  name: "conv4_3"
  type: CONVOLUTION
  convolution_param {
    num_output: 512
    pad: 1
    kernel_size: 3
  }
}
layers {
  bottom: "conv4_3"
  top: "conv4_3"
  name: "relu4_3"
  type: RELU
}

###################################################

layers {
  bottom: "conv4_3"
  top: "pool4"
  name: "pool4"
  type: POOLING
  pooling_param {
    pool: MAX
    kernel_size: 2
    stride: 2
  }
}
layers {
  bottom: "pool4"
  top: "conv5_1"
  name: "conv5_1"
  type: CONVOLUTION
  convolution_param {
    num_output: 512
    pad: 1
    kernel_size: 3
  }
}
layers {
  bottom: "conv5_1"
  top: "conv5_1"
  name: "relu5_1"
  type: RELU
}
layers {
  bottom: "conv5_1"
  top: "conv5_2"
  name: "conv5_2"
  type: CONVOLUTION
  convolution_param {
    num_output: 512
    pad: 1
    kernel_size: 3
  }
}
layers {
  bottom: "conv5_2"
  top: "conv5_2"
  name: "relu5_2"
  type: RELU
}
layers {
  bottom: "conv5_2"
  top: "conv5_3"
  name: "conv5_3"
  type: CONVOLUTION
  convolution_param {
    num_output: 512
    pad: 1
    kernel_size: 3
  }
}
layers {
  bottom: "conv5_3"
  top: "conv5_3"
  name: "relu5_3"
  type: RELU
}


#layers {
#  bottom: "pool2"
#  top: "pool2_out"
#  name: "pool2_out"
#  type: SPLIT
#}
#
#
#layers { 
#  bottom: "pool3"
#  top: "pool3_out"
#  name: "pool3_out"
#  type: SPLIT
#}

layers {
  bottom: "conv4_3"
  top: "conv4_3_out"
#  top: "conv4_3_out2"
  name: "conv4_3_out"
  type: SPLIT
}
##
##layers {
##  bottom: "conv1_2"
##  top: "conv1_2_out"
##  name: "conv1_2_out"
##  type: SPLIT
##}
##layers {
##  bottom: "conv2_1"
##  top: "conv2_1_out"
##  name: "conv2_1_out"
##  type: SPLIT
##}
