# Supplementary material for: A target tracking method based on adaptive occlusion judgment and model updating strategy
Source: PeerJ Comput Sci. 2023 Nov 8;9:e1562. doi: 10.7717/peerj-cs.1562 (PMC10703085; doi:10.7717/peerj-cs.1562)
Supplement: Supplemental Information 1 [file peerj-cs-09-1562-s001.zip › Data Availability Statement/Aojmus/feature_net_v1.prototxt]

name: "VGG_ILSVRC_16_layers"
input: "data"
input_dim: 1
input_dim: 3
input_dim: 368
input_dim: 368
layer {
  name: "conv1_1"
  type: "Convolution"
  bottom: "data"
  top: "conv1_1"
  convolution_param {
    num_output: 64
    pad: 1
    kernel_size: 3
  }
}
layer {
  name: "relu1_1"
  type: "ReLU"
  bottom: "conv1_1"
  top: "conv1_1"
}
layer {
  name: "conv1_2"
  type: "Convolution"
  bottom: "conv1_1"
  top: "conv1_2"
  convolution_param {
    num_output: 64
    pad: 1
    kernel_size: 3
  }
}
layer {
  name: "relu1_2"
  type: "ReLU"
  bottom: "conv1_2"
  top: "conv1_2"
}
layer {
  name: "pool1"
  type: "Pooling"
  bottom: "conv1_2"
  top: "pool1"
  pooling_param {
    pool: MAX
    kernel_size: 2
    stride: 2
  }
}
layer {
  name: "conv2_1"
  type: "Convolution"
  bottom: "pool1"
  top: "conv2_1"
  convolution_param {
    num_output: 128
    pad: 1
    kernel_size: 3
  }
}
layer {
  name: "relu2_1"
  type: "ReLU"
  bottom: "conv2_1"
  top: "conv2_1"
}
layer {
  name: "conv2_2"
  type: "Convolution"
  bottom: "conv2_1"
  top: "conv2_2"
  convolution_param {
    num_output: 128
    pad: 1
    kernel_size: 3
  }
}
layer {
  name: "relu2_2"
  type: "ReLU"
  bottom: "conv2_2"
  top: "conv2_2"
}
layer {
  name: "pool2"
  type: "Pooling"
  bottom: "conv2_2"
  top: "pool2"
  pooling_param {
    pool: MAX
    kernel_size: 2
    stride: 2
  }
}
layer {
  name: "conv3_1"
  type: "Convolution"
  bottom: "pool2"
  top: "conv3_1"
  convolution_param {
    num_output: 256
    pad: 1
    kernel_size: 3
  }
}
layer {
  name: "relu3_1"
  type: "ReLU"
  bottom: "conv3_1"
  top: "conv3_1"
}
layer {
  name: "conv3_2"
  type: "Convolution"
  bottom: "conv3_1"
  top: "conv3_2"
  convolution_param {
    num_output: 256
    pad: 1
    kernel_size: 3
  }
}
layer {
  name: "relu3_2"
  type: "ReLU"
  bottom: "conv3_2"
  top: "conv3_2"
}
layer {
  name: "conv3_3"
  type: "Convolution"
  bottom: "conv3_2"
  top: "conv3_3"
  convolution_param {
    num_output: 256
    pad: 1
    kernel_size: 3
  }
}
layer {
  name: "relu3_3"
  type: "ReLU"
  bottom: "conv3_3"
  top: "conv3_3"
}
layer {
  name: "pool3"
  type: "Pooling"
  bottom: "conv3_3"
  top: "pool3"
  pooling_param {
    pool: MAX
    kernel_size: 2
    stride: 1 #2
  }
}
layer {
  name: "conv4_1"
  type: "Convolution"
  bottom: "pool3"
  top: "conv4_1"
  convolution_param {
    num_output: 512
    pad: 2 #1
    kernel_size: 3
    kstride: 2
  }
}
layer {
  name: "relu4_1"
  type: "ReLU"
  bottom: "conv4_1"
  top: "conv4_1"
}
layer {
  name: "conv4_2"
  type: "Convolution"
  bottom: "conv4_1"
  top: "conv4_2"
  convolution_param {
    num_output: 512
    pad: 2 #1
    kernel_size: 3
    kstride: 2
  }
}
layer {
  name: "relu4_2"
  type: "ReLU"
  bottom: "conv4_2"
  top: "conv4_2"
}
layer {
  name: "conv4_3"
  type: "Convolution"
  bottom: "conv4_2"
  top: "conv4_3"
  convolution_param {
    num_output: 512
    pad: 2 #1
    kernel_size: 3
    kstride: 2
  }
}
layer {
  name: "relu4_3"
  type: "ReLU"
  bottom: "conv4_3"
  top: "conv4_3"
}


##layer {
##  name: "pool4"
##  type: "Pooling"
##  bottom: "conv4_3"
##  top: "pool4"
##  pooling_param {
##    pool: MAX
##    kernel_size: 2
##    stride: 2
##  }
##}
##layer {
##  name: "conv5_1"
##  type: "Convolution"
##  bottom: "pool4"
##  top: "conv5_1"
##  convolution_param {
##    num_output: 512
##    pad: 1
##    kernel_size: 3
##  }
##}
##layer {
##  name: "relu5_1"
##  type: "ReLU"
##  bottom: "conv5_1"
##  top: "conv5_1"
##}
##layer {
##  name: "conv5_2"
##  type: "Convolution"
##  bottom: "conv5_1"
##  top: "conv5_2"
##  convolution_param {
##    num_output: 512
##    pad: 1
##    kernel_size: 3
##  }
##}
##layer {
##  name: "relu5_2"
##  type: "ReLU"
##  bottom: "conv5_2"
##  top: "conv5_2"
##}
##layer {
##  name: "conv5_3"
##  type: "Convolution"
##  bottom: "conv5_2"
##  top: "conv5_3"
##  convolution_param {
##    num_output: 512
##    pad: 1
##    kernel_size: 3
##  }
##}
##layer {
##  name: "relu5_3"
##  type: "ReLU"
##  bottom: "conv5_3"
##  top: "conv5_3"
##}
##layer {
##  name: "conv4_3_out"
##  type: "Split"
##  bottom: "conv4_3"
##  top: "conv4_3_out"
##}
