# Supplementary material for: A target tracking method based on adaptive occlusion judgment and model updating strategy
Source: PeerJ Comput Sci. 2023 Nov 8;9:e1562. doi: 10.7717/peerj-cs.1562 (PMC10703085; doi:10.7717/peerj-cs.1562)
Supplement: Supplemental Information 1 [file peerj-cs-09-1562-s001.zip › Data Availability Statement/Aojmus/feature_projection.m]

function z = feature_projection(x_npca, x_pca, projection_matrix, cos_window)

% get dimensions
[height, width] = size(cos_window);
[num_pca_in, num_pca_out] = size(projection_matrix);

% do the windowing of the output
z = bsxfun(@times, cos_window, reshape(x_pca * projection_matrix, [height, width, num_pca_out]));
end
