# Supplementary material for: A target tracking method based on adaptive occlusion judgment and model updating strategy
Source: PeerJ Comput Sci. 2023 Nov 8;9:e1562. doi: 10.7717/peerj-cs.1562 (PMC10703085; doi:10.7717/peerj-cs.1562)
Supplement: Supplemental Information 1 [file peerj-cs-09-1562-s001.zip › Data Availability Statement/Aojmus/feature_solver.prototxt]

net: 'feature_net.prototxt'
#test_iter: 1000 
#test_interval: 1000
##update_interval: 2
lr_policy: "step"
base_lr: 1e-10 #1e-9 #4e-8#  1e-9 #2e-8#5e-8#1e-8 #7e-8 #7e-6 #5e-7  #1.2e-6 #8e-7 #1e-9
gamma: 0.1
stepsize: 120000
display: 1
#max_iter: 450001
momentum: 0.6 #0.5 #0.3
weight_decay: 0.0005
#snapshot: 1000
#snapshot_prefix: "model5/track"
solver_mode: GPU
#use_mpi: false
device_id: 0
#test_initialization: false
#debug_info: false
#debug_display: 1000
#random_seed: 7301274918649171
