# Supplementary material for: A target tracking method based on adaptive occlusion judgment and model updating strategy
Source: PeerJ Comput Sci. 2023 Nov 8;9:e1562. doi: 10.7717/peerj-cs.1562 (PMC10703085; doi:10.7717/peerj-cs.1562)
Supplement: Supplemental Information 1 [file peerj-cs-09-1562-s001.zip › Data Availability Statement/Aojmus/gaussian_correlation.m]

function kf = gaussian_correlation(xf, yf, sigma)
	
	N = size(xf,1) * size(xf,2);
	xx = xf(:)' * xf(:) / N;  %squared norm of xÆ½·½·¶Êý
	yy = yf(:)' * yf(:) / N;  %squared norm of y
	
	%cross-correlation term in Fourier domain
	xyf = xf .* conj(yf);
	xy = sum(real(ifft2(xyf)), 3);  %to spatial domain
	
	%calculate gaussian response for all positions, then go back to the
	%Fourier domain
	kf = fft2(exp(-1 / sigma^2 * max(0, (xx + yy - 2 * xy) / numel(xf))));
%    disp(numel(xf));
end
