# Supplementary material for: A target tracking method based on adaptive occlusion judgment and model updating strategy
Source: PeerJ Comput Sci. 2023 Nov 8;9:e1562. doi: 10.7717/peerj-cs.1562 (PMC10703085; doi:10.7717/peerj-cs.1562)
Supplement: Supplemental Information 1 [file peerj-cs-09-1562-s001.zip › Data Availability Statement/Aojmus/gaussian_shaped_labels.m]

function labels = gaussian_shaped_labels(sigma, sz)

	%evaluate a Gaussian with the peak at the center elementÆÀ¹À·åÖµÎ»ÓÚÖÐÐÄÔªËØµÄ¸ßË¹·Ö²¼
	%ÊäÈë¸ßË¹´ø¿íoutput_sigma£¬ÒÔ¼°¼ì²â·¶Î§ÄÚcellµÄ¸öÊý=floor(window_sz / cell_size) 
    %½èÖúndgridº¯ÊýÉú³ÉÁË»Ø¹é±êÇ©labels
    %ndgridº¯Êý [X,Y] = ndgrid(x,y)£º
    %ÊäÈëxºÍy·Ö±ðÎª³¤¶ÈÎªLxºÍLyµÄÐÐÏòÁ¿ 
    %Êä³öXºÍYÊÇÎ¬¶ÈÎªLx¡ÁLyµÄ¾ØÕó£¬¾ØÕóXµÄÃ¿Ò»ÁÐ¶¼ÊÇÏòÁ¿xT£¬¾ØÕóYÃ¿Ò»ÐÐ¶¼ÊÇÏòÁ¿y
    [rs, cs] = ndgrid((1:sz(1)) - floor(sz(1)/2), (1:sz(2)) - floor(sz(2)/2));%csºÍrs³ß´çÎª37x37
	labels = exp(-0.5 / sigma^2 * (rs.^2 + cs.^2));%´óÐ¡Ò²Îª37¡Á37
    
	%move the peak to the top-left, with wrap-around½«·åÒÆÖÁ×óÉÏ½Ç£¬²¢»·ÈÆ
	labels = circshift(labels, -floor(sz(1:2) / 2) + 1);%´óÐ¡Ò²Îª37¡Á37

	%sanity check: make sure it's really at top-leftÈ·±£ËüÕæµÄÔÚ×óÉÏ½Ç
	assert(labels(1,1) == 1)

end
