# Supplementary material for: A target tracking method based on adaptive occlusion judgment and model updating strategy
Source: PeerJ Comput Sci. 2023 Nov 8;9:e1562. doi: 10.7717/peerj-cs.1562 (PMC10703085; doi:10.7717/peerj-cs.1562)
Supplement: Supplemental Information 1 [file peerj-cs-09-1562-s001.zip › Data Availability Statement/Aojmus/get_subwindow.m]

function out = get_subwindow(im, pos, sz, currentScaleFactor)

	if isscalar(sz)  %square sub-window
		sz = [sz, sz];
    end
    
    patch_sz = floor(sz * currentScaleFactor);
    %make sure the size is not to small
    if patch_sz(1) < 1
        patch_sz(1) = 2;
    end
    if patch_sz(2) < 1
       patch_sz(2) = 2;
    end

    
    
    
	%ÒÔÄ¿±êÖÐÐÄÎ»ÖÃÎªÖÐÐÄ£¬À©Õ¹³ö´óÐ¡µÈÓÚwindow_szµÄ¾ØÐÎ´°¿Ú
	xs = floor(pos(2)) + (1:sz(2)) - floor(sz(2)/2);
	ys = floor(pos(1)) + (1:sz(1)) - floor(sz(1)/2);
	
	%check for out-of-bounds coordinates, and set them to the values at
	%the borders
    %µ±patch³¬³öÍ¼Æ¬±ßÔµÊ±£¬ÈÏÎª³¬³ö²¿·ÖµÄ»Ò¶ÈÖµÓë±ßÔµÏàÍ¬
	xs(xs < 1) = 1;
	ys(ys < 1) = 1;
	xs(xs > size(im,2)) = size(im,2);
	ys(ys > size(im,1)) = size(im,1);
	
    im_patch = im(ys, xs, :);
    
	%extract image
    %ÔÚÍ¼ÏñÖÐÌáÈ¡³ö¼ì²âÇøÓòpatch
%	out = im(ys, xs, :);
    out = mexResize(im_patch, sz, 'auto');

end
