# Supplementary material for: A target tracking method based on adaptive occlusion judgment and model updating strategy
Source: PeerJ Comput Sci. 2023 Nov 8;9:e1562. doi: 10.7717/peerj-cs.1562 (PMC10703085; doi:10.7717/peerj-cs.1562)
Supplement: Supplemental Information 1 [file peerj-cs-09-1562-s001.zip › Data Availability Statement/Aojmus/impreprocess.m]

function I = impreprocess(im)
mean_pix = [103.939, 116.779, 123.68]; % BGR
if size(im, 3) ~=3
    im = repmat(im, [1,1,3]);
end
im = permute(im, [2,1,3]);
im = im(:,:,3:-1:1);
I(:,:,1) = im(:,:,1)-mean_pix(1); % substract mean
I(:,:,2) = im(:,:,2)-mean_pix(2);
I(:,:,3) = im(:,:,3)-mean_pix(3);
end
