# Supplementary material for: A target tracking method based on adaptive occlusion judgment and model updating strategy
Source: PeerJ Comput Sci. 2023 Nov 8;9:e1562. doi: 10.7717/peerj-cs.1562 (PMC10703085; doi:10.7717/peerj-cs.1562)
Supplement: Supplemental Information 1 [file peerj-cs-09-1562-s001.zip › Data Availability Statement/Aojmus/init_vgg.m]

% 
% feature_solver_def_file = 'feature_solver.prototxt';
% model_file = 'VGG_ILSVRC_16_layers.caffemodel';
% caffe('init_solver', feature_solver_def_file, model_file);
% caffe('set_mode_gpu');
% 
% roi_size = 368; %380;
% 
% mean_pix = [103.939, 116.779, 123.68]; 

model_def_file = 'feature_net_v2.prototxt';
model_file = 'VGG_ILSVRC_16_layers.caffemodel';
caffe('init', 'DNNL', model_def_file, model_file, 'test')
caffe('set_mode_gpu');
