# Supplementary material for: A target tracking method based on adaptive occlusion judgment and model updating strategy
Source: PeerJ Comput Sci. 2023 Nov 8;9:e1562. doi: 10.7717/peerj-cs.1562 (PMC10703085; doi:10.7717/peerj-cs.1562)
Supplement: Supplemental Information 1 [file peerj-cs-09-1562-s001.zip › Data Availability Statement/Aojmus/linear_correlation.m]

function kf = linear_correlation(xf, yf)
%LINEAR_CORRELATION Linear Kernel at all shifts, i.e. correlation.
%   Computes the dot-product for all relative shifts between input images
%   X and Y, which must both be MxN. They must also be periodic (ie.,
%   pre-processed with a cosine window). The result is an MxN map of
%   responses.
%
%   Inputs and output are all in the Fourier domain.
%
%   Joao F. Henriques, 2014
%   http://www.isr.uc.pt/~henriques/
	
	%cross-correlation term in Fourier domain
	kf = sum(xf .* conj(yf), 3) / numel(xf);

end
