# Supplementary material for: A target tracking method based on adaptive occlusion judgment and model updating strategy
Source: PeerJ Comput Sci. 2023 Nov 8;9:e1562. doi: 10.7717/peerj-cs.1562 (PMC10703085; doi:10.7717/peerj-cs.1562)
Supplement: Supplemental Information 1 [file peerj-cs-09-1562-s001.zip › Data Availability Statement/Aojmus/precision_plot.m]

function precisions = precision_plot(positions, ground_truth, title, show)
%PRECISION_PLOT
%   Calculates precision for a series of distance thresholds (percentage of
%   frames where the distance to the ground truth is within the threshold).
%   The results are shown in a new figure if SHOW is true.
%
%   Accepts positions and ground truth as Nx2 matrices (for N frames), and
%   a title string.
%
%   Joao F. Henriques, 2014
%   http://www.isr.uc.pt/~henriques/

	
	max_threshold = 50;  %used for graphs in the paper
	
	
	precisions = zeros(max_threshold, 1);
	
	if size(positions,1) ~= size(ground_truth,1),
% 		fprintf('%12s - Number of ground truth frames does not match number of tracked frames.\n', title)
		
		%just ignore any extra frames, in either results or ground truth
		n = min(size(positions,1), size(ground_truth,1));
		positions(n+1:end,:) = [];
		ground_truth(n+1:end,:) = [];
	end
	
	%calculate distances to ground truth over all frames
	distances = sqrt((positions(:,1) - ground_truth(:,1)).^2 + ...
				 	 (positions(:,2) - ground_truth(:,2)).^2);
	distances(isnan(distances)) = [];

	%compute precisions
	for p = 1:max_threshold,
		precisions(p) = nnz(distances <= p) / numel(distances);
	end
	
	%plot the precisions
	if show == 1,
		figure('UserData','off', 'Name',['Precisions - ' title])
		plot(precisions, 'k-', 'LineWidth',2)
		xlabel('Threshold'), ylabel('Precision')
	end
	
end
