# Supplementary material for: A target tracking method based on adaptive occlusion judgment and model updating strategy
Source: PeerJ Comput Sci. 2023 Nov 8;9:e1562. doi: 10.7717/peerj-cs.1562 (PMC10703085; doi:10.7717/peerj-cs.1562)
Supplement: Supplemental Information 1 [file peerj-cs-09-1562-s001.zip › Data Availability Statement/Aojmus/run.m]

clc
data_path =  '~/Downloads/PF_CNN_SVM/data/';

files = dir(data_path);

for id = 1:length(files)
    if ~isdir([data_path files(id).name]) || strcmp('.', files(id).name) || strcmp('AE_train_Deer', files(id).name) || strcmp('..', files(id).name)
        continue;
    end
    close all;
    run_tracker(files(id).name, 'gaussian', 'hogcolor');
end
