# Supplementary material for: A target tracking method based on adaptive occlusion judgment and model updating strategy
Source: PeerJ Comput Sci. 2023 Nov 8;9:e1562. doi: 10.7717/peerj-cs.1562 (PMC10703085; doi:10.7717/peerj-cs.1562)
Supplement: Supplemental Information 1 [file peerj-cs-09-1562-s001.zip › Data Availability Statement/Aojmus/show_video.m]

function update_visualization_func = show_video(img_files, video_path, resize_image)
    
%     img = [];%show color image£»
    
	%store one instance per frame
	num_frames = numel(img_files);
	boxes = cell(num_frames,1);

	%create window
	[fig_h, axes_h, unused, scroll] = videofig(num_frames, @redraw, [], [], @on_key_press);  %#ok, unused outputs
	set(fig_h, 'UserData','off', 'Name', ['Tracker - ' video_path])
	axis off;
	
	%image and rectangle handles start empty, they are initialized later
	im_h = [];
	rect_h = [];
    fps_h = []; %ÏÔÊ¾Ö¡Êý
	
	update_visualization_func = @update_visualization;
	stop_tracker = false;
	

	function stop = update_visualization(frame, box)
		%store the tracker instance for one frame, and show it. returns
		%true if processing should stop (user pressed 'Esc').
		boxes{frame} = box;
		scroll(frame);
		stop = stop_tracker;
	end

	function redraw(frame)
		%render main image
		im = imread([video_path img_files{frame}]);
%         img = im;
% 		if size(im,3) > 1,
% 			im = rgb2gray(im);
% 		end
		if resize_image,
			im = imresize(im, 0.5);
		end
		
		if isempty(im_h),  %create image
			im_h = imshow(im, 'Border','tight', 'InitialMag',200, 'Parent',axes_h);
		else  %just update it
			set(im_h, 'CData', im)
        end
		
         %show the frame number
        if isempty(fps_h),  
            fps_h=text('Position',[5,18], 'String','#1','Color','y','FontWeight','bold', 'FontSize',20,'Parent',axes_h);            
        end  
        
        
		%render target bounding box for this frame
		if isempty(rect_h),  %create it for the first time
			rect_h = rectangle('Position',[0,0,1,1], 'EdgeColor','g', 'Parent',axes_h);
		end
		if ~isempty(boxes{frame}),
			set(rect_h, 'Visible', 'on', 'Position', boxes{frame});
            set(fps_h,'String',strcat('#',num2str(frame)));%show the frame number
		else
			set(rect_h, 'Visible', 'off');
		end
	end

	function on_key_press(key)
		if strcmp(key, 'escape'),  %stop on 'Esc'
			stop_tracker = true;
		end
	end

end
