# Supplementary material for: A target tracking method based on adaptive occlusion judgment and model updating strategy
Source: PeerJ Comput Sci. 2023 Nov 8;9:e1562. doi: 10.7717/peerj-cs.1562 (PMC10703085; doi:10.7717/peerj-cs.1562)
Supplement: Supplemental Information 1 [file peerj-cs-09-1562-s001.zip › Data Availability Statement/Line Chart/ZXT.xlsx]

## Sheet: Sheet1
frame	Fmax	threshold_Fmax	APCE	threshold_APCE	RSFM	threshold_rsfm	N	threshold_n	x	y	z	APCE-coke	threshold_APCE-coke
2	0.9397	0.9397	169.442	169.442	0.9854	0.9854	1	1	0.798745	118.61	0.78832	123.885	123.885
3	0.9167	0.9282	161.632	165.537	0.9772	0.9813	1	1	0.78897	115.876	0.78504	106.87	115.377
4	0.9105	0.9223	159.349	163.474	0.9817	0.9814	1	1	0.783955	114.432	0.78512	88.0249	106.26
5	0.9167	0.9209	164.332	163.689	0.9824	0.9817	1	1	0.782765	114.582	0.78536	76.3843	98.7911
6	0.9004	0.9168	159.994	162.95	0.9755	0.9804	1	1	0.77928	114.065	0.78432	80.4648	95.1258
7	0.8941	0.913	152.993	161.29	0.9741	0.9794	1	1	0.77605	112.903	0.78352	68.8878	90.7528
8	0.8847	0.909	146.622	159.195	0.9742	0.9786	1	1	0.77265	111.436	0.78288	44.2002	84.1024
9	0.8882	0.9064	144.849	157.402	0.9777	0.9785	1	1	0.77044	110.181	0.7828	39.1788	78.487
10	0.8922	0.9048	154.951	157.129	0.9818	0.9789	1	1	0.76908	109.991	0.78312	31.7325	73.2921
11	0.9027	0.9046	161.104	157.527	0.9816	0.9792	1	1	0.76891	110.269	0.78336	26.8607	68.6489
12	0.8933	0.9035	158.943	157.656	0.9831	0.9795	1	1	0.767975	110.359	0.7836	25.2674	64.7051
13	0.8918	0.9026	152.376	157.216	0.9755	0.9792	1	1	0.76721	110.051	0.78336	23.9467	61.3086
14	0.876	0.9005	147.766	156.489	0.9758	0.9789	1	1	0.765425	109.542	0.78312	24.8373	58.5031
15	0.9034	0.9007	155.309	156.405	0.9808	0.9791	1	1	0.765595	109.483	0.78328	26.3288	56.205
16	0.9207	0.9021	160.155	156.655	0.9753	0.9788	1	1	0.766785	109.658	0.78304	29.8009	54.4447
17	0.9002	0.902	152.044	156.366	0.9823	0.979	1	1	0.7667	109.456	0.7832	25.6638	52.6459
18	0.864	0.8997	131.767	154.919	0.9738	0.9787	1	1	0.764745	108.444	0.78296	32.674	51.4711
19	0.8897	0.8992	147.915	154.53	0.9837	0.979	1	1	0.76432	108.171	0.7832	28.5718	50.1989
20	0.8736	0.8978	141.23	153.83	0.9772	0.9789	1	1	0.76313	107.681	0.78312	34.0339	49.3481
21	0.8213	0.894	134.69	152.873	0.9639	0.9781	1	1	0.7599	107.011	0.78248	35.2238	48.6419
22	0.7816	0.8886	112.502	150.951	0.9348	0.9761	1	1	0.75531	105.665	0.78088	35.4497	48.0137
23	0.756	0.8826	99.0719	148.593	0.9338	0.9742	1	1	0.75021	104.015	0.77936	42.2211	47.7504
24	0.7051	0.8749	79.7393	145.599	0.9107	0.9714	1	1	0.743665	101.919	0.77712	37.6919	47.3131
25	0.7008	0.8676	82.4071	142.996	0.897	0.9683	2	1	0.73746	100.097	0.77464	41.6918	47.0788
26	0.7224	0.8618	83.8986	140.603	0.9076	0.9659	1	1	0.73253	98.4223	0.77272	44.6344	46.9811
27	0.7185	0.8563	91.4201	138.712	0.8945	0.9631	2	1	0.727855	97.0981	0.77048	44.0145	46.867
28	0.6891	0.8501	86.1366	136.764	0.8915	0.9605	2	1	0.722585	95.7351	0.7684	38.4417	46.5549
29	0.6741	0.8438	90.3331	135.106	0.8862	0.9578	2	1	0.71723	94.5743	0.76624	27.8822	45.888
30	0.6487	0.8371	83.0056	133.31	0.8696	0.9548	2	1	0.711535	93.3167	0.76384	29.9257	45.3376
31	0.6421	0.8306	84.5047	131.683	0.8617	0.9517	2	1	0.70601	92.178	0.76136	23.1929	44.5994
32	0.6114	0.8235	69.2604	129.669	0.8451	0.9482	2	1	0.699975	90.7684	0.75856	19.7293	43.7972
33	0.6076	0.8168	69.3735	127.785	0.8483	0.9451	2	1	0.69428	89.4494	0.75608	19.338	43.0382
34	0.6397	0.8114	76.8919	126.243	0.8744	0.943	2	1	0.68969	88.3699	0.7544	18.2933	42.2831
35	0.6341	0.8062	73.2102	124.683	0.8704	0.9408	2	1	0.68527	87.278	0.75264	17.3659	41.5504
36	0.6457	0.8016	74.3196	123.244	0.8788	0.9391	2	1	0.68136	86.2708	0.75128	21.4973	40.9774
37	0.6546	0.7975	80.7292	122.063	0.8827	0.9375	2	1	0.677875	85.4441	0.75	26.6514	40.5795
38	0.6548	0.7973	79.0331	120.9	0.8887	0.9362	2	1	0.677705	84.63	0.74896	30.3209	40.3022
39	0.6546	0.79	80.647	119.841	0.8888	0.9349	2	1	0.6715	83.8885	0.74792	16.8606	39.6854
40	0.6672	0.7868	85.0487	118.949	0.8843	0.9336	2	1	0.66878	83.264	0.74688	16.1568	39.0821
41	0.6845	0.7843	88.7414	118.194	0.9012	0.9328	1	1	0.666655	82.7355	0.74624	27.9853	38.8046
42	0.6888	0.782	93.9559	117.602	0.8961	0.9319	2	1	0.6647	82.3216	0.74552	54.6733	39.1917
43	0.6845	0.7797	90.2908	116.952	0.9007	0.9312	1	1	0.662745	81.8664	0.74496	44.221	39.3114
44	0.676	0.7773	84.9628	116.208	0.9067	0.9306	1	1	0.660705	81.3457	0.74448	47.241	39.4958
45	0.7016	0.7755	93.4647	115.691	0.9055	0.93	1	1	0.659175	80.9838	0.744	42.2924	39.5594
46	0.7099	0.7741	94.7573	115.226	0.9082	0.9296	1	1	0.657985	80.6581	0.74368	48.9015	39.767
47	0.7043	0.7726	95.1858	114.79	0.9119	0.9292	1	1	0.65671	80.3532	0.74336	49.3355	39.975
48	0.7047	0.7711	96.0356	114.391	0.9078	0.9287	1	1	0.655435	80.0738	0.74296	54.229	40.2783
49	0.7214	0.7701	102.082	114.135	0.9187	0.9285	1	1	0.654585	79.8944	0.7428	45.2909	40.3828
50	0.7187	0.769	101.022	113.867	0.9113	0.9282	1	1	0.65365	79.707	0.74256	37.4908	40.3237
51	0.7069	0.7678	95.8003	113.506	0.9219	0.928	1	1	0.65263	79.4541	0.7424	31.6571	40.1504
52	0.7212	0.7669	97.7332	113.197	0.9183	0.9278	1	1	0.651865	79.2376	0.74224	28.03	39.9127
53	0.7475	0.7665	101.794	112.977	0.9172	0.9276	1	1	0.651525	79.084	0.74208	33.4602	39.7887
54	0.7379	0.766	97.6993	112.689	0.9157	0.9274	1	1	0.6511	78.8823	0.74192	41.5597	39.8821
55	0.7373	0.7654	87.9039	112.23	0.9212	0.9273	1	1	0.65059	78.561	0.74184	33.8483	39.7115
56	0.7335	0.7649	94.6801	111.911	0.9271	0.9273	1	1	0.650165	78.3376	0.74184	39.1757	39.7017
57	0.7575	0.7647	93.9854	111.591	0.9363	0.9275	1	1	0.649995	78.1136	0.742	33.5701	39.5922
58	0.7661	0.7647	105.541	111.485	0.9168	0.9273	1	1	0.649995	78.0392	0.74184	29.8922	39.422
59	0.7675	0.7648	104.767	111.369	0.9205	0.9272	1	1	0.65008	77.9582	0.74176	18.5841	39.0628
60	0.765	0.7648	106.173	111.281	0.9155	0.927	1	1	0.65008	77.8966	0.7416	14.8598	38.6525
61	0.7416	0.7644	110.16	111.262	0.9182	0.9268	1	1	0.64974	77.8835	0.74144	15.3894	38.2648
62	0.7108	0.7635	104.669	111.154	0.9152	0.9266	1	1	0.648975	77.8078	0.74128	21.7876	37.9947
63	0.7142	0.7627	108.311	111.108	0.9293	0.9267	1	1	0.648295	77.7757	0.74136	21.3542	37.7262
64	0.7062	0.7618	104.463	111.003	0.922	0.9266	1	1	0.64753	77.7018	0.74128	19.4224	37.4358
65	0.7013	0.7609	110.093	110.988	0.9114	0.9263	1	1	0.646765	77.6919	0.74104	25.6416	37.2515
66	0.7078	0.7601	107.596	110.936	0.9327	0.9264	1	1	0.646085	77.6553	0.74112	22.1638	37.0194
67	0.7113	0.7593	109.613	110.916	0.9353	0.9266	1	1	0.645405	77.6413	0.74128	23.7102	36.8177
68	0.7228	0.7588	99.6144	110.748	0.9337	0.9267	1	1	0.64498	77.5232	0.74136	22.9554	36.6018
69	0.7232	0.7583	92.1436	110.474	0.9391	0.9269	1	1	0.644555	77.3317	0.74152	33.4173	36.5639
70	0.736	0.7579	94.1988	110.238	0.9412	0.9271	1	1	0.644215	77.1667	0.74168	34.0292	36.5271
71	0.7434	0.7577	92.7303	109.988	0.945	0.9273	1	1	0.644045	76.9915	0.74184	52.1087	36.7497
72	0.743	0.7575	92.1076	109.736	0.9369	0.9275	1	1	0.643875	76.8153	0.742	58.8232	37.0606
73	0.7399	0.7573	97.1107	109.561	0.9332	0.9257	1	1	0.643705	76.6926	0.74056	52.2551	37.2716
74	0.7471	0.7571	107.119	109.527	0.9382	0.9277	1	1	0.643535	76.6691	0.74216	38.8788	37.2937
75	0.7544	0.7571	109.122	109.522	0.9365	0.9278	1	1	0.643535	76.6653	0.74224	45.5537	37.4053
76	0.7598	0.7571	114.35	109.586	0.9447	0.928	1	1	0.643535	76.7103	0.7424	47.2482	37.5365
77	0.7566	0.7571	114.73	109.654	0.9305	0.9271	1	1	0.643535	76.7577	0.74168	42.0826	37.5963
78	0.7551	0.7571	100.522	109.535	0.9424	0.9283	1	1	0.643535	76.6747	0.74264	33.1518	37.5386
79	0.7538	0.7571	100.402	109.418	0.941	0.9284	1	1	0.643535	76.5927	0.74272	36.8903	37.5303
80	0.7499	0.757	108.822	109.411	0.9428	0.9286	1	1	0.64345	76.5875	0.74288	35.566	37.5054
81	0.7331	0.7567	113.231	109.458	0.9355	0.9287	1	1	0.643195	76.6209	0.74296	34.0728	37.4625
82	0.6998	0.756	106.364	109.42	0.9262	0.9287	1	1	0.6426	76.5941	0.74296	32.9551	37.4069
83	0.7043	0.7553	109.678	109.423	0.8878	0.9282	2	1	0.642005	76.5963	0.74256	32.9574	37.3526
84	0.6786	0.7544	96.8127	109.271	0.8533	0.9273	2	1	0.64124	76.49	0.74184	27.8894	37.2386
85	0.6218	0.7528	79.4389	108.916	0.8033	0.9258	2	1	0.63988	76.2414	0.74064	34.4019	37.2048
86	0.5795	0.7508	65.6656	108.407	0.7618	0.9238	3	1	0.63818	75.8852	0.73904	26.6295	37.0804
87	0.5447	0.7484	61.8253	107.866	0.7461	0.9218	4	1	0.63614	75.5061	0.73744	30.1699	37.0001
88	0.4985	0.7455	53.7425	107.244	0.7321	0.9196	5	1	0.633675	75.0706	0.73568	30.2925	36.923
89	0.4778	0.7425	53.1254	106.629	0.6895	0.917	5	1	0.631125	74.6401	0.7336	24.1014	36.7773
90	0.4781	0.7395	58.2849	106.085	0.68	0.9143	6	1	0.628575	74.2598	0.73144	26.3314	36.6599
91	0.4794	0.7366	54.2187	105.509	0.6322	0.9112	7	1	0.62611	73.8564	0.72896	24.9359	36.5296
92	0.4959	0.743	55.5069	104.96	0.6468	0.9083	6	2	0.63155	73.4718	0.72664	24.7895	36.4006
93	0.5158	0.7316	53.2437	104.398	0.696	0.906	5	2	0.62186	73.0783	0.7248	23.8053	36.2637
94	0.5318	0.7295	59.0853	103.91	0.7245	0.904	3	2	0.620075	72.7373	0.7232	23.3495	36.1248
95	0.5523	0.7267	65.9848	103.507	0.7447	0.9023	4	2	0.617695	72.4548	0.72184	23.4619	35.9901
96	0.5575	0.7258	65.8086	103.11	0.7636	0.9009	4	2	0.61693	72.1771	0.72072	21.6873	35.8396
97	0.5547	0.724	56.6918	102.627	0.7535	0.8993	4	2	0.6154	71.8386	0.71944	23.9172	35.7154
98	0.5578	0.7223	61.7994	102.206	0.7762	0.8981	4	2	0.613955	71.544	0.71848	24.703	35.6019
99	0.5498	0.7205	65.0737	101.827	0.7393	0.8964	3	2	0.612425	71.2788	0.71712	26.6344	35.5104
100	0.5619	0.7189	68.5797	101.491	0.7454	0.8949	3	2	0.611065	71.0436	0.71592	26.6739	35.4211
101	0.5632	0.7174	61.8587	101.095	0.773	0.8937	3	2	0.60979	70.7662	0.71496	20.8504	35.2754
102	0.5723	0.7159	66.3182	100.75	0.7752	0.8925	2	2	0.608515	70.5252	0.714	22.3263	35.1472
103	0.587	0.7141	68.987	100.439	0.786	0.8915	2	2	0.606985	70.3072	0.7132	23.8359	35.0363
104	0.5926	0.7135	69.9759	100.143	0.7934	0.8905	2	2	0.606475	70.1002	0.7124	24.5962	34.9349
105	0.6017	0.7124	73.2448	99.8845	0.791	0.8896	2	2	0.60554	69.9192	0.71168	30.3211	34.8906
106	0.6067	0.7114	76.01	99.6571	0.7931	0.8887	2	2	0.60469	69.76	0.71096	38.5752	34.9257
107	0.6168	0.7105	72.5764	99.4016	0.7991	0.8878	2	2	0.603925	69.5811	0.71024	45.3677	35.0242
108	0.6138	0.7096	74.7717	99.1714	0.8052	0.887	2	2	0.60316	69.42	0.7096	50.0699	35.1648
109	0.6271	0.7088	78.0587	98.976	0.8123	0.8863	2	2	0.60248	69.2832	0.70904	43.9756	35.2464
110	0.6349	0.7082	79.1748	98.7943	0.8189	0.8857	2	2	0.60197	69.156	0.70856	41.5781	35.3044
111	0.6383	0.7075	82.1011	98.6425	0.8267	0.8852	2	2	0.601375	69.0497	0.70816	43.0929	35.3753
112	0.6486	0.707	73.97	98.4203	0.8218	0.8846	2	2	0.60095	68.8942	0.70768	46.5714	35.4761
113	0.6593	0.7066	78.2393	98.2401	0.8302	0.8841	2	2	0.60061	68.7681	0.70728	40.4859	35.5208
114	0.6587	0.7062	87.8027	98.1477	0.8321	0.8837	2	2	0.60027	68.7034	0.70696	37.366	35.5372
115	0.6686	0.7058	87.5514	98.0548	0.833	0.8832	2	2	0.59993	68.6384	0.70656	37.2439	35.5521
116	0.669	0.7055	82.942	97.9233	0.8349	0.8828	2	2	0.599675	68.5463	0.70624	39.2527	35.5843
117	0.6801	0.7053	86.6577	97.8626	0.8377	0.8824	2	2	0.599505	68.5038	0.70592	40.3076	35.625
118	0.6938	0.7052	88.2277	97.7442	0.8527	0.8822	2	2	0.59942	68.4209	0.70576	43.9899	35.6965
119	0.6916	0.7051	96.2936	97.7319	0.8599	0.882	2	2	0.599335	68.4123	0.7056	44.5946	35.7719
120	0.699	0.705	95.8001	97.7157	0.865	0.8818	2	2	0.59925	68.401	0.70544	53.47	35.9207
121	0.7073	0.705	91.9629	97.6677	0.8663	0.8817	2	2	0.59925	68.3674	0.70536	51.0606	36.0468
122	0.7049	0.705	96.9879	97.6621	0.8662	0.8816	2	2	0.59925	68.3635	0.70528	55.2069	36.2052
123	0.7154	0.7051	103.736	97.7119	0.8788	0.8816	2	2	0.599335	68.3983	0.70528	58.3692	36.3869
124	0.7275	0.7053	105.725	97.777	0.883	0.8816	2	2	0.599505	68.4439	0.70528	52.5399	36.5182
125	0.7223	0.7054	100.162	97.7963	0.8832	0.8816	2	2	0.59959	68.4574	0.70528	48.0771	36.6114
126	0.7328	0.7057	102.389	97.833	0.8885	0.8816	2	2	0.599845	68.4831	0.70528	53.4651	36.7462
127	0.7347	0.7059	100.027	97.8504	0.8811	0.8816	2	2	0.600015	68.4953	0.70528	43.5472	36.8002
128	0.7392	0.7062	101.185	97.8767	0.8853	0.8817	2	2	0.60027	68.5137	0.70536	44.7861	36.8631
129	0.7439	0.7064	111.436	97.9826	0.8798	0.8816	2	2	0.60044	68.5878	0.70528	40.7296	36.8933
130	0.7419	0.7068	114.666	98.119	0.8882	0.8817	2	2	0.60078	68.6833	0.70536	39.0539	36.91
131	0.7551	0.7072	111.549	98.2691	0.8889	0.8817	2	2	0.60112	68.7884	0.70536	36.8469	36.9096
132	0.7527	0.7075	113.05	98.382	0.8942	0.8818	2	2	0.601375	68.8674	0.70544	34.6941	36.8926
133	0.7547	0.7079	121.785	98.5593	0.8942	0.8819	2	2	0.601715	68.9915	0.70552	31.6316	36.8528
134	0.757	0.7082	116.823	98.6966	0.8827	0.8819	2	2	0.60197	69.0876	0.70552	30.2629	36.8032
135	0.7551	0.7086	114.551	98.8149	0.8785	0.8819	2	2	0.60231	69.1704	0.70552	32.3496	36.77
136	0.7549	0.7089	113.65	98.9248	0.8671	0.8818	2	2	0.602565	69.2474	0.70544	36.9095	36.771
137	0.7304	0.7091	100.598	98.9371	0.8433	0.8815	2	2	0.602735	69.256	0.7052	36.9105	36.7721
138	0.7006	0.709	98.4083	98.9332	0.8343	0.8812	2	2	0.60265	69.2532	0.70496	38.1148	36.7819
139	0.6918	0.7089	87.9694	98.8538	0.8591	0.881	2	2	0.602565	69.1977	0.7048	42.9299	36.8264
140	0.67	0.7086	74.5153	98.6787	0.8575	0.8809	2	2	0.60231	69.0751	0.70472	42.6972	36.8687
141	0.6632	0.7083	75.554	98.5135	0.8401	0.8806	3	2	0.602055	68.9594	0.70448	47.6662	36.9458
142	0.6661	0.708	64.1108	98.2695	0.8399	0.8803	3	2	0.6018	68.7886	0.70424	52.0338	37.0528
143	0.671	0.7077	56.4385	97.9749	0.8404	0.88	3	2	0.601545	68.5824	0.704	52.7499	37.1633
144	0.678	0.7075	59.8457	97.7083	0.8538	0.8798	3	2	0.601375	68.3958	0.70384	48.4255	37.2421
145	0.6676	0.7072	56.287	97.4207	0.8721	0.8798	3	2	0.60112	68.1945	0.70384	52.0097	37.3446
146	0.6705	0.707	52.4348	97.1104	0.8871	0.8798	2	2	0.60095	67.9773	0.70384	53.2305	37.4542
147	0.6534	0.7066	47.3949	96.7699	0.8917	0.8799	2	2	0.60061	67.7389	0.70392	55.9858	37.5811
148	0.65	0.7062	48.2022	96.4395	0.9047	0.8801	1	2	0.60027	67.5076	0.70408	55.6048	37.7073
149	0.656	0.7059	48.7253	96.1171	0.8924	0.8801	2	2	0.600015	67.282	0.70408	56.124	37.8282
150	0.6708	0.7057	51.6733	95.8818	0.9011	0.8803	1	2	0.599845	67.1173	0.70424	60.9507	37.9834
151	0.6863	0.7055	61.4609	95.5898	0.8975	0.8804	3	2	0.599675	66.9129	0.70432
152	0.6954	0.7055	70.949	95.4266	0.9087	0.8806	1	2	0.599675	66.7986	0.70448
153	0.6979	0.7054	78.4184	95.3147	0.9066	0.8808	1	2	0.59959	66.7203	0.70464
154	0.697	0.7054	77.9022	95.2009	0.9098	0.8809	1	2	0.59959	66.6406	0.70472
155	0.7015	0.7053	78.8378	95.0946	0.9141	0.8812	1	2	0.599505	66.5662	0.70496
156	0.7134	0.7054	76.7617	94.9764	0.9164	0.8814	1	2	0.59959	66.4835	0.70512
157	0.7361	0.7056	77.6882	94.8655	0.922	0.8816	1	2	0.59976	66.4059	0.70528
158	0.7381	0.7058	80.3814	94.7732	0.9207	0.8819	1	2	0.59993	66.3412	0.70552
159	0.7455	0.706	80.3754	94.6821	0.9214	0.8821	1	2	0.6001	66.2775	0.70568
160	0.7447	0.7063	78.1418	94.5781	0.9275	0.8824	1	2	0.600355	66.2047	0.70592
161	0.7474	0.7065	83.001	94.5057	0.9318	0.8827	1	2	0.600525	66.154	0.70616
162	0.7568	0.7069	87.139	94.46	0.9319	0.883	1	2	0.600865	66.122	0.7064
163	0.755	0.7072	80.0231	94.3708	0.927	0.8833	1	2	0.60112	66.0596	0.70664
164	0.7556	0.7074	83.5181	94.3043	0.9254	0.8836	1	2	0.60129	66.013	0.70688
165	0.7446	0.7077	85.4419	94.2502	0.9325	0.8839	1	2	0.601545	65.9751	0.70712
166	0.752	0.7079	86.6549	94.2042	0.9297	0.8841	1	2	0.601715	65.9429	0.70728
167	0.7271	0.7081	90.5431	94.1821	0.9262	0.8844	1	2	0.601885	65.9275	0.70752
168	0.707	0.7081	88.6112	94.1488	0.9256	0.8846	1	2	0.601885	65.9042	0.70768
169	0.6973	0.708	97.9721	94.1715	0.917	0.8848	1	2	0.6018	65.92	0.70784
170	0.6583	0.7077	86.5495	94.1264	0.9	0.8849	1	2	0.601545	65.8885	0.70792
171	0.6266	0.7072	83.4499	94.0636	0.8948	0.885	3	2	0.60112	65.8445	0.708
172	0.6158	0.7067	73.2474	93.9419	0.8691	0.8849	3	2	0.600695	65.7593	0.70792
173	0.5952	0.706	69.0963	93.7974	0.8683	0.8848	3	2	0.6001	65.6582	0.70784
174	0.5836	0.7053	68.373	93.6505	0.8575	0.8846	3	2	0.599505	65.5553	0.70768
175	0.562	0.7045	58.5647	93.448	0.8681	0.8845	2	2	0.598825	65.4136	0.7076
176	0.5333	0.7035	55.8677	93.2341	0.8699	0.8845	3	2	0.597975	65.2639	0.7076
177	0.5227	0.7025	55.3553	93.0189	0.8781	0.8844	3	2	0.597125	65.1132	0.70752
178	0.5074	0.7014	57.6342	92.819	0.8654	0.8843	4	2	0.59619	64.9733	0.70744
179	0.5214	0.7004	62.8961	92.6508	0.8859	0.8843	3	2	0.59534	64.8556	0.70744
180	0.525	0.6994	62.5481	92.4827	0.882	0.8843	3	2	0.59449	64.7379	0.70744
181	0.5292	0.6985	61.3108	92.3095	0.8866	0.8843	5	2	0.593725	64.6166	0.70744
182	0.5342	0.6976	58.5242	92.1228	0.8816	0.8843	4	2	0.59296	64.486	0.70744
183	0.5416	0.6967	59.6183	91.9442	0.8962	0.8844	4	2	0.592195	64.3609	0.70752
184	0.546	0.6959	59.269	91.7667	0.8802	0.8844	4	2	0.591515	64.2367	0.70752
185	0.536	0.695	56.2662	91.5728	0.8731	0.8843	4	2	0.59075	64.101	0.70744
186	0.5487	0.6942	59.4761	91.3993	0.8739	0.8842	2	2	0.59007	63.9795	0.70736
187	0.5528	0.6934	61.8223	91.2403	0.8772	0.8842	2	2	0.58939	63.8682	0.70736
188	0.5535	0.6927	66.0052	91.1053	0.8794	0.8842	2	2	0.588795	63.7737	0.70736
189	0.5528	0.6919	61.5688	90.9482	0.8896	0.8842	2	2	0.588115	63.6637	0.70736
190	0.5434	0.6912	57.8982	90.7733	0.8877	0.8842	3	2	0.58752	63.5413	0.70736
191	0.5539	0.6904	64.4322	90.6347	0.8968	0.8843	2	2	0.58684	63.4443	0.70744
192	0.5607	0.6898	62.5686	90.4877	0.9006	0.8844	1	2	0.58633	63.3414	0.70752
193	0.5705	0.6891	64.8622	90.3543	0.9133	0.8845	1	2	0.585735	63.248	0.7076
194	0.5687	0.6885	68.9516	90.2434	0.914	0.8847	1	2	0.585225	63.1704	0.70776
195	0.5888	0.688	75.0423	90.165	0.9091	0.8848	1	2	0.5848	63.1155	0.70784
196	0.5945	0.6875	77.031	90.0977	0.918	0.885	1	2	0.584375	63.0684	0.708
197	0.6067	0.6871	78.8586	90.0403	0.9233	0.8852	1	2	0.584035	63.0282	0.70816
198	0.6102	0.6867	81.3471	89.9962	0.9198	0.8853	1	2	0.583695	62.9973	0.70824
199	0.6144	0.6864	87.6556	89.9844	0.9229	0.8855	1	2	0.58344	62.9891	0.7084
200	0.6203	0.686	83.3704	89.9511	0.9293	0.8858	1	2	0.5831	62.9658	0.70864
